# Supplementary material for: Therapeutic Potential of Emricasan, a Pan-Caspase Inhibitor, in Reducing Cell Death and Extracellular Matrix Accumulation in Fuchs Endothelial Corneal Dystrophy
Source: Cells. 2025 Mar 27;14(7):498. doi: 10.3390/cells14070498 (PMC11988121; doi:10.3390/cells14070498)
Supplement: Supplementary file 1 [file cells-14-00498-s001.zip]

Archive with 1 entries (1 files):
- cells-3532487-supplementary.pdf
